# Supplementary material for: Resistance to Cry14A family Bacillus thuringiensis crystal proteins in Caenornabditis elegans operates via the nhr-31 transcription factor and vacuolar-type ATPase pathway
Source: PLoS Pathog. 2024 Oct 18;20(10):e1012611. doi: 10.1371/journal.ppat.1012611 (PMC11524453; doi:10.1371/journal.ppat.1012611)
Supplement: S1 Table — IC50 (%) is the inhibitory concentration (% Cry14A bacteria) that leads to 50% reduction in progeny production in that mutant relative to vector-only control. 95% Cl (%) is the 95% confidence interval for the IC50. Resistance ratio is the IC50(bre mutant) / IC50(N2). (XLSX) [file ppat.1012611.s002.xlsx]

## Sheet: Sheet1
Table S1. Resistance of Cry5Ba glycosphingolipid receptor mutants to Cry14Aa and Cry14Ab based on brood size.
IC50 (%) is the inhibitory concentration (% Cry14A bacteria) that leads to 50% reduction in progeny production in that
mutant relative to vector-only control. 95% Cl (%) is the 95% confidence interval for the IC50. Resistance ratio is the IC50(bre mutant) / IC50(N2).
Cry14Aa	N2 (wild-type)	bre-2(ye31)	bre-3(ye28)	bre-4(ye13)	bre-5(ye17)
IC50(%)	0.12	0.49	1.33	1.31	1.46
95% CI (%)	0.0068-1.39	0.029-4.04	0.84-3.55	0.45-1.48	1.1-2.14
Resistance ratio		4.1	11	11	12
Cry14Ab	N2 (wild-type)	bre-2(ye31)	bre-3(ye28)	bre-4(ye13)	bre-5(ye17)
IC50(%)	0.31	0.4	0.64	0.89	1.21
95% CI (%)	0.0058-4.38	0.039-2.57	0.39-0.97	0.55-1.3	0.58-1.4
Resistance ratio		1.3	2.1	2.9	3.9
