# Supplementary material for: Resistance to Cry14A family Bacillus thuringiensis crystal proteins in Caenornabditis elegans operates via the nhr-31 transcription factor and vacuolar-type ATPase pathway
Source: PLoS Pathog. 2024 Oct 18;20(10):e1012611. doi: 10.1371/journal.ppat.1012611 (PMC11524453; doi:10.1371/journal.ppat.1012611)
Supplement: S1 Data — (XLSX) [file ppat.1012611.s003.xlsx]

## Sheet: Sheet1
Supporting Information: Means and standard error values for al figures.
Fig. 2A	N2 mean	N2 SE	Bre-4(ye13) mean	Bre-4(ye13) SE	Bre-4(ye13); Bre-6(ye123) mean	Bre-4(ye13); Bre-6(ye123) SE
0	99.65	0.35	100	0	100	0
1.56	74.1083	5.04812	94.6583	2.97493	99.3833	0.415939
3.12	62.1833	7.54858	79.8667	5.49714	98.6167	0.757471
6.25	45.3417	7.02822	64.35	5.67974	97.975	0.877421
12.5	28.0083	6.6044	34.725	6.72199	94.5083	1.89415
25	20.7583	4.71912	17.6167	3.68722	89.8083	1.88094
50	12.0167	3.01674	10.2917	2.16629	83.2167	3.08667
Fig. 2B	N2 mean	N2 SE	bre-6(ye123) mean	bre-6(ye123) SE
0	100	0	99.025	0.606046
1.56	56.175	22.1742	92.425	4.48635
3.12	50.1	18.7724	82.525	8.89114
6.25	32.225	16.1168	81.325	8.58471
12.5	23.65	13.6527	75.925	9.525
25	15	8.53503	72.175	11.2502
50	10.2	7.00155	60.725	9.94773
Figure 2C	N2 mean	N2 SE	bre-6 mean	bre-6 SE
	30.9	4.8	52.7	4
Fig. 2D	N2 mean	N2 SE	bre-6(ye123) mean	bre-6(ye123) SE
0	99.6	0.261406	99.725	0.275
1.56	56.7	19.6827	92.375	3.07581
3.12	48.025	18.8781	84.975	6.39966
6.25	27.125	16.4169	71.6	12.1849
12.5	15.375	11.0671	65.65	8.39181
25	10.4	6.54051	48.925	9.33045
50	7.4	3.87793	49.375	12.9459
Figure 3A	15 C mean	15 C SE	25 C mean	15 C SE
	1.3	0	1.47	0.033
Figure 3B	15 C mean	15 C SE	25 C mean	25C SE
	0.58	0.085	0.3	0.058
Fig. 3C	N2 mean	N2 SE	bre-6(ye123) mean	bre-6(ye123) SE
0	94.85	2.35737	97.8667	1.14735
0.15625	95.2417	0.850798	99.025	0.723221
0.3125	95.175	1.18642	97.5833	0.981714
0.625	79.6083	4.82918	94.875	2.00779
1.25	58.825	9.03679	91.8333	3.5224
2.5	34.2	7.11139	72.5583	9.65659
5	5.54167	2.31174	8.78333	2.22475
Figure 5A	L4440 mean	L4440 SE	nhr-31 mean	nhr-31 SE
0	98.8889	1.11111	100	0
2	61.1111	5.38631	73.3333	8.33333
10	46.6667	5.7735	70	2.35702
50	12.2222	3.23942	32.2222	5.95767
Figure 5B	N2 mean	N2 SE	ye123 mean	ye123 SE	ye127 mean	ye127 SE
0	100	0	100	0	96.6667	1.88025
2	83.3333	4.66017	89.1667	3.12815	85	3.371
10	44.1667	7.01279	76.6667	5.68535	71.6667	6.94495
50	17.5	3.91675	59.1667	7.7321	57.5	3.50865
Figure 5C	N2 mean	N2 SE	bre-6 mean	bre-6 SE	rol-6 mean	rol-6 SE	nhr-31+rol-6 mean	nhr-31+rol-6 SE
	11.6	0.47	55	7.5	51.1	11.9	16.3	6.2
Figure 6	ye123/N2 mean	ye123/N2 SE
tba-2	1.03197	0.0484479
nhr-31	1.80633	0.137425
vha-1	0.535682	0.0240255
vha-2	0.470399	0.0196549
vha-3	0.281507	0.00900011
vha-4	0.484824	0.0248284
vha-5	0.348844	0.0261299
vha-6	0.29134	0.0152753
vha-7	1.31544	0.115062
vha-8	0.371747	0.012864
vha-9	0.537953	0.0326702
vha-10	0.432651	0.0093843
vha-11	0.384333	0.0190585
vha-12	0.33391	0.0171019
vha-13	0.45638	0.0220932
vha-14	0.550826	0.0164299
vha-15	0.405282	0.0123087
vha-16	0.411098	0.00665276
vha-17	0.492481	0.0351343
vha-18	0.944166	0.109826
vha-19	0.44455	0.0188502
vha-20	0.351938	0.0107693
spe-5	0.875461	0.0113641
unc-32	0.80269	0.0126563
Fig. 7A Cry14Aa
	N2 mean	N2 SE	unc-32(e189) mean	unc-32(e189) SE
0	100	0	99.0556	0.472614
1.56	74.4667	8.87431	95.1778	1.71681
3.12	66.0889	7.17498	94.5889	2.38889
6.25	42.9778	8.62567	91.7667	2.87049
12.5	31.5444	8.3492	81.3333	5.00497
25	20	4.933	77	5.22648
50	13.6	4.79328	68.4	7.37458
Fig. 7A Cry14Ab
	N2 mean	N2 SE	unc-32(e189) mean	unc-32(e189) SE
0	99.8444	0.155556	97.6444	1.28605
1.56	74.6111	5.76456	97.3111	1.16493
3.12	63.6111	9.02922	91.4889	2.8809
6.25	36.1889	9.73216	91.3667	2.85827
12.5	20.5	7.05569	81.0556	5.34543
25	13.4	4.52597	68.8778	7.31833
50	9.41111	2.66309	62.1222	8.71102
Figure 7B	N2 mean	N2 SE	vha-7 mean	vha-7 SE
	5.6	2.9	30.8	10.8
